# Supplementary material for: Pulsed Electromagnetic Field (PEMF) Treatment Ameliorates Murine Model of Collagen-Induced Arthritis
Source: Int J Mol Sci. 2023 Jan 6;24(2):1137. doi: 10.3390/ijms24021137 (PMC9862561; doi:10.3390/ijms24021137)
Supplement: Supplementary file 1 [file ijms-24-01137-s001.zip]

Archive with 1 entries (1 files):
- ijms-2090812-supplementary.pdf
